# Supplementary material for: An uncommon and challenging finding regarding the tricuspid valve: case report, clinical considerations, and practical management
Source: Eur Heart J Case Rep. 2024 Sep 6;8(9):ytae474. doi: 10.1093/ehjcr/ytae474 (PMC11404511; doi:10.1093/ehjcr/ytae474)
Supplement: ytae474_Supplementary_Data [file ytae474_supplementary_data.zip]

Archive with 8 entries (8 files):
- Movie 1.avi
- Movie 2.avi
- Movie 3.avi
- Movie 4.avi
- Movie 5.avi
- Movie 6.avi
- Movie 7.avi
- Movie 8.avi
